# Supplementary material for: Transport Time Does Not Substantially Alter RNA Expression in Human Ovarian Tissue After Standardized Slow-Freezing for Fertility Preservation
Source: J Clin Med. 2026 Apr 24;15(9):3260. doi: 10.3390/jcm15093260 (PMC13164559; doi:10.3390/jcm15093260)
Supplement: Supplementary file 1 [file jcm-15-03260-s001.zip]

Archive with 1 entries (1 files):
- jcm-4234023-supplementary.pdf
